# Supplementary material for: Regressions Fit for Purpose: Models of Locust Phase State Must Not Conflate Morphology With Behavior
Source: Front Behav Neurosci. 2018 Jul 24;12:137. doi: 10.3389/fnbeh.2018.00137 (PMC6066544; doi:10.3389/fnbeh.2018.00137)
Supplement: Supplementary file 1 [file Presentation_1.ZIP]

Archive with 5 entries (4 files):
- Ott_Supplemental_Analyses.pdf
- __MACOSX/
- __MACOSX/._Ott_Supplemental_Analyses.pdf
- Ott_Supplemental_Analyses.Rmd
- __MACOSX/._Ott_Supplemental_Analyses.Rmd
