# Supplementary material for: Regressions Fit for Purpose: Models of Locust Phase State Must Not Conflate Morphology With Behavior
Source: Front Behav Neurosci. 2018 Jul 24;12:137. doi: 10.3389/fnbeh.2018.00137 (PMC6066544; doi:10.3389/fnbeh.2018.00137)
Supplement: Supplementary file 1 [file Presentation_1.ZIP › Ott_Supplemental_Analyses.Rmd]

---
title: |
  | Supplementary Material
  | \bigskip\LARGE Regressions Fit for Purpose: Models of Locust Phase State Must Not Conflate Morphology With Behaviour
author: "Swidbert R. Ott"
affiliation: "University of Leicester"
date: "`r format(Sys.time(), '%d %B %Y')`"
output: pdf_document
toc: true
toc_depth: 2

documentclass: article
header-includes:
  - \usepackage{needspace}
  - \usepackage[width=.75\textwidth]{caption}
---

\renewcommand{\thetable}{S\arabic{table}}
\renewcommand{\thefigure}{S\arabic{figure}}

```{r setup, include=FALSE}
knitr::opts_chunk$set(echo = TRUE)
```

```{r, echo=FALSE, message=FALSE, warning=FALSE}
library(lattice)
library(rms)
library(cvequality)
library(printr)
library(pander)
library(xtable)

set.seed(1234)
options(prType="latex")  # for rms print output
```

---

This documents the analyses that I have performed on the raw data from @MBB.2017.  The code for generating Figure 1 in the main manuscript is provided at the end.  The `.Rmd` source file that generated this document is provided as part of the Supplementary Materials.


# The data

The Supporting Information of @MBB.2017 includes an Excel file (_eea12564-sup-0002-TableS5.xls_), which the authors refer to as "Table S5" in the paper.  This Excel file comprises several worksheets.  Their Table S5, worksheet *Sg_raw_data* contains the raw behavioural and morphometric data for _both_ species of locusts, _Schistocerca gregaria_  and _Locusta migratoria_ (coded `Sg` and `Lm`, respectively, in the worksheet).  The worksheet cannot be easily imported directly into R because it contains multiple header rows and additional interspersed rows with summary statistics.  To import the data into R, I first saved the data in worksheet *Sg_raw_data* to a CSV file (*MartinBlazquez_Bakkali_raw_data.csv*).

@MBB.2017 Table S5, worksheet *regression_morph_vs_bhvr* gives the correlation coefficients and associated $P$-values for the correlations between three morphometric variables, including _hind femur length,_ and six 'speed-related' variables. @MBB.2017 calculated the correlations both before and after dividing the 'speed-related' variables by _hind femur length._  I saved their values for the correlation coefficients between the raw 'speed-related' variables and _hind femur length_ into a CSV file (*MartinBlazquez_Bakkali_femur_corrs.csv*) so that they can be compared with the values calculated from the raw data in worksheet *Sg_raw_data.*

```{r}
# Load data
All <- read.csv(file = "MartinBlazquez_Bakkali_raw_data.csv")
MBB.Cors <- read.csv(file = "MartinBlazquez_Bakkali_femur_corrs.csv")
```


Table S1 lists the variables that I have used in this analysis.  I adopted the short variable names used in @MBB.2017 in my R code, and I use their long names when referring to variables in the text.  In this document, I use `typewriter` font for R variable names and _italics_ for long variable names.


Table: Long and short names of variables used in this analysis. *) `VAR_f` indicates variable 'normalised' by division by _hind femur length._; `VAR.s` and `VAR_f.s` are centred and scaled versions not used in @MBB.2017.

| Long name                | R name     | Variants* |
|:-------------------------|:-----------|:----------|
| _hind femur length_      | `femur.l`  |  |
| _pronotum dorsal length_ | `pronotum.l` | |
| _head width_             | `head.w`   | |
| _pronotum-femur index_   | `PF`       | |
| _pronotum-head index_    | `PH`       | |
| _femur-head index_       | `FH`       | |
| _choice_                 | `CH`       | |
| _elapsed time_           | `ET`       | `ET_f`, `ET.s`, `ET_f.s` |
| _total distance_         | `TD`       | `TD_f`, `TD.s`, `TD_f.s` |
| _average speed_          | `AS`       | `AS_f`, `AS.s`, `AS_f.s` |
| _average acceleration_   | `AA`       | `AA_f`, `AA.s`, `AA_f.s` |
| _stop ratio_             | `SR`       | |
| _last coordinate_        | `LC`       | |
| _choice/time_            | `CT`       | `CT_f`, `CT.s`, `CT_f.s` |
| _turn ratio_             | `TR`       | |
| _erratic movement_       | `EM`       | `EM_f`, `EM.s`, `EM_f.s` |


## Calculation of derived variables

Following @MBB.2017, I calculated three morphometric ratios:

- _pronotum-femur index,_ `PF`: _pronotum dorsal length_ divided by _hind femur length;_
- _pronotum-head index,_ `PH`: _pronotum dorsal length_ divided by _head width;_
- _femur-head index,_ `FH`: _hind femur length_ divided by _head width._

Again following @MBB.2017, I divided the 'speed-related' variables by _hind femur length_ to 'normalise' the data.  The 'speed-related' variables in @MBB.2017 are _elapsed time_ (`ET`), _total distance_ (`TD`), _average speed_ (`AS`), _average acceleration_ (`AA`), _choice/time_ (`CT`) and _erratic movement_ (`EM`).

\newpage

```{r}
# Morphometric ratios
All$PF <- All$pronotum.l/All$femur.l
All$PH <- All$pronotum.l/All$head.w
All$FH <- All$femur.l/All$head.w
```

```{r}
# 'Normalisation' by hind femur length
All$ET_f <- All$ET/All$femur.l
All$TD_f <- All$TD/All$femur.l
All$AS_f <- All$AS/All$femur.l
All$AA_f <- All$AA/All$femur.l
All$CT_f <- All$CT/All$femur.l
All$EM_f <- All$EM/All$femur.l
```

## Defining subsets within the data

In @MBB.2017, the highest crowding densities are 150 individuals per cage for final-instar nymphs and 300 per cage for adults.  I selected the subset of data that are from _S. gregaria_, and within this subset, I selected

- final instar nymphs for which the rearing densities were "1" (solitarious) or "150" (gregarious), and
- adults for which the rearing densities were "1" (solitarious) or "300" (gregarious).

Table S2 shows the resulting sample sizes, which match those given in the _Material and method_ section of @MBB.2017, p.11.

```{r}
# Construct subsets of data
Sg <- subset(All, species=="Sg")
Sg.5th <- subset(Sg, stadium=="nymph" & density %in% c(1, 150))
Sg.Ad <- subset(Sg, stadium=="adult")  # no adults of intermediate density
```
```{r}
Sg.5th$phase <- ifelse(Sg.5th$density==150, "greg", "sol")
Sg.5th$phase <- factor(Sg.5th$phase, levels = c("sol", "greg"))

Sg.Ad$phase <- ifelse(Sg.Ad$density==300, "greg", "sol")
Sg.Ad$phase <- factor(Sg.Ad$phase, levels = c("sol", "greg"))

Sg.all <- rbind(Sg.5th, Sg.Ad)

table.2 <- with(Sg.all, table(phase, stadium))  # data for Table 2
```

Note that in the data included with @MBB.2017, six _S. gregaria_ adults have _**infinite**_ _average speeds_ (`AS`) and _average accelerations_ (`AA`; Table S3).  I set them to `NA` so they can be ignored later in the correlation tests.

```{r}
table.3 <- subset(Sg.all, AS == Inf)[, c(1:4, 7:8)]  # data for Table 3
Sg.all$AS[Sg.all$AS == Inf] <- NA
Sg.all$AA[Sg.all$AA == Inf] <- NA
```

```{r table.2-3, echo=FALSE}
rownames(table.2) <- c("solitarious", "gregarious")
knitr::kable(table.2, 
             caption = "Sample sizes for solitarious and gregarious adults and final-instar nymphs in the supplemental data included in @MBB.2017.")


knitr::kable(table.3, 
             caption = "Observations where _average speed_ (`AS`) and _average acceleration_ (`AA`) are infinite in the supplemental data included in @MBB.2017.")
```


## Scaling of the predictors

After dividing the 'speed-related' variables by _hind femur length_ [to 'normalise' them as advocated in @MBB.2017], their mean values are either very large or very small (Table S4). The extreme scaling makes it very hard to interpret the coefficients in the logistic regression models later on.

I therefore calculated a centred and scaled version of all continuous predictors while keeping the original values to replicate the model building in the paper.

```{r}
# Calculate data for Table S4: predictor mean values
X <- with(Sg.5th,
          data.frame(PF, PH, FH, CH, ET_f, TD_f, 
                     AS_f, AA_f, LC, CT_f, SR, TR, EM_f)
          )
table.4 <- as.data.frame(apply(X, 2, mean))  # data for Table S4
names(table.4) <- "mean"
```

```{r}
# Create scaled versions of predictors
Sg.5th$PF.s <- scale(Sg.5th$PF)
Sg.5th$PH.s <- scale(Sg.5th$PH)
Sg.5th$FH.s <- scale(Sg.5th$FH)
# Sg.5th$CH.s <- scale(Sg.5th$CH) -- binary: do not scale
Sg.5th$ET.s <- scale(Sg.5th$ET) ;  Sg.5th$ET_f.s <- scale(Sg.5th$ET_f)
Sg.5th$TD.s <- scale(Sg.5th$TD) ;  Sg.5th$TD_f.s <- scale(Sg.5th$TD_f)
Sg.5th$AS.s <- scale(Sg.5th$AS) ;  Sg.5th$AS_f.s <- scale(Sg.5th$AS_f)
Sg.5th$AA.s <- scale(Sg.5th$AA) ;  Sg.5th$AA_f.s <- scale(Sg.5th$AA_f)
Sg.5th$LC.s <- scale(Sg.5th$LC)
Sg.5th$CT.s <- scale(Sg.5th$CT) ;  Sg.5th$CT_f.s <- scale(Sg.5th$CT_f)
Sg.5th$SR.s <- scale(Sg.5th$SR)
Sg.5th$TR.s <- scale(Sg.5th$TR)
Sg.5th$EM.s <- scale(Sg.5th$EM) ;  Sg.5th$EM_f.s <- scale(Sg.5th$EM_f)
```

\newpage


```{r table.4, echo=FALSE}
knitr::kable(table.4, digits = 4, 
             caption = "Mean values of the predictor variables 
             in the logistic regression models of @MBB.2017.")
```


# Relationships between body size, phase and behaviour

This section relates to section _'Behavioural predictors should not be adjusted for body size'_ in the main paper.

```{r figure.1, echo=FALSE, fig.width=3.5, fig.height=3.5, fig.cap="Difference in _hind femur length_ between solitarious and gregarious final-instar nymphs. Data from @MBB.2017."}
bwplot(femur.l ~ phase | sex, Sg.5th, pch="|", layout=c(2,1), ylab = "hind femur length (cm)")
```

## Phase difference in hind femur length

The _direction_ of the phase difference in _hind femur length_ in the @MBB.2017 dataset is unexpected (Fig. 1): final-instar solitarious-phase nymphs have _shorter_ hind femora than their gregarious counterparts (quartiles, Table S5;  Wilcoxon two-sample rank sum test, Table S6).

```{r}
sol <- with(subset(Sg.5th, phase=="sol"), quantile(femur.l))
greg <- with(subset(Sg.5th, phase=="greg"), quantile(femur.l))
table.5 <- rbind(sol, greg) ;  rownames(table.5) <- c("solitarious", "gregarious")
table.6 <- with(Sg.5th, wilcox.test(femur.l ~ phase))

```


```{r table.5-6, echo=FALSE}
knitr::kable(table.5, digits = 3,
             caption = "Quartiles of _hind femur length_ in solitarious and gregarious final-instar nymphs. Data from @MBB.2017.")

pander(table.6, caption="Wilcoxon two-sample rank sum test results: _hind femur length_ in solitarious and gregarious final-instar nymphs. Data from @MBB.2017.")
```


## Sample size discrepancies

There are a number of internal discrepancies in @MBB.2017 regarding the sample sizes used to calculate the correlations between morphometric and 'speed-related' variables.

- @MBB.2017, legend for Table 2 states $N=106$ and refers to Table S5 for details.  Their table S5, worksheet *regression_morph_vs_bhvr,* states total $N=109$ in the column labelled "All" for the "Pearson coefficients" / "Both" for the corresponding "P-values".  In the raw data (worksheet *Sg_raw_data*), $N=109$.

- In @MBB.2017 Table S5, worksheet *regression_morph_vs_bhvr,* the $N$ given for solitarious adults and nymphs do not match the $N$ provided in the raw data, worksheet *Sg_raw_data* (Table S7).

More disconcerting are apparent errors in the calculations for the correlations (see next section).


Table: Mismatches (in bold) in sample sizes stated in @MBB.2017 Table S5. ^a^)\ as stated in worksheet *'regression morph vs bhvr*'; ^b^)\ sample sizes in raw data (worksheet *'Sg raw data'*).

|  Group             | *regression*^a^ | *raw data*^b^ |
|:-------------------|---------------------------:|-------------:|
| Gregarious Nymphs  |    51   | `r table.2[2,2]`                |
| Gregarious Adults  |    30   | `r table.2[2,1]`                |
| Solitarious Nymphs |  **18** | **`r table.2[1,2]`**            |
| Solitarious Adult  |  **10** | **`r table.2[1,1]`**            |
| All gregarious     |    81   | `r table.2[2,1] + table.2[2,2]` |
| All solitarious    |    28   | `r table.2[1,1] + table.2[1,2]` |
| Total              |   109   | `r sum(table.2)`                |


## Apparent errors in the calculations of correlation coefficients

The code chunk below calculates Pearson correlation coefficients between _hind femur length_ and the six 'speed-related' variables from the raw data in @MBB.2017, and compares them against the values in @MBB.2017 Table S5, worksheet *regression_morph_vs_bhvr*.  The majority of the values that I calculated do not match theirs (Table S8).

```{r}
# calculate Pearson correlation coefficients between hind femur length
# and 'speed-related' variables from the raw data in @MBB.2017.
table.8 <- matrix(rep(NA, 6*7), nrow = 6)
row.names(table.8) <- c("ET", "TD", "AS", "CT", "AA", "EM")
colnames(table.8) <- c("greg.nymph", "greg.adult", "sol.nymph", "sol.adult", 
                   "greg", "sol", "all")
for (phas in c("greg", "sol")) {
  for (stad in c("nymph", "adult")) {
    temp <- subset(Sg.all, phase==phas & stadium==stad)
    for (x in row.names(table.8)) {
      cor.test(~ temp[, x] + temp$femur.l, na.action="na.omit")$est ->
          table.8[x, paste(phas, stad, sep = ".")]
    }
  }
  temp <- subset(Sg.all, phase==phas)
  for (x in row.names(table.8)) {
    table.8[x, phas] <- cor.test(~ temp[, x] + temp$femur.l)$est
  }
}
for (x in row.names(table.8)) 
  table.8[x, "all"] <- cor.test(~ Sg.all[, x] + Sg.all$femur.l)$est

# In my dataframe `MBB.Cors`, the variable names are in a column.
# We need to remove this column so that the dataframe matches `table.8`:
row.names(MBB.Cors) <- MBB.Cors$var    # save var names into row names
MBB.Cors <- within(MBB.Cors, rm(var))  # and delete the var names column

# compare correlation coeffs with those in @MBB.2017 after rounding to 2 decimals:
no.match <- round(table.8, 2) != round(MBB.Cors, 2)
```


```{r table.8, echo=FALSE, results='asis'}
captn <- "Pearson correlation coefficients between \\textit{hind femur length} and `speed-related' variables. Top half of table, as calculated from the raw data in Martín-Blázquez and Bakkali (2017). Values in red do not agree with those stated in Martín-Blázquez and Bakkali's (2017) Table S5, worksheet \\textit{regression\\_morph\\_vs\\_bhvr} (`MBB', bottom half of the table)."

table.a <- ifelse(no.match,
       paste0("\\textcolor{red}{", sprintf("%.2f", round(table.8, 2L)), "}"),
       sprintf("%.2f", round(table.8, 2L)))
table.b <- format(round(MBB.Cors, 2L))
row.names(table.b) <- paste("MBB:", row.names(MBB.Cors))
row.names(table.a) <- paste0("\\texttt{", row.names(table.a), "}")
row.names(table.b) <- paste0("\\texttt{", row.names(table.b), "}")

table.ab <- rbind(table.a, table.b)
the.table <- xtable(table.ab, caption = captn)
align(the.table) <- rep("r", 8)

hlines <- c(-1, 0, 6, nrow(table.ab))
print(the.table, comment = FALSE, booktabs = TRUE, hline.after = hlines, sanitize.text.function = function(x) x, caption.placement = "top")
```


\newpage

## Correlation between femur length and average speed

Figure S2 shows the relationship between _hind femur length_ and _average speed_ in final-instar nymphs of both phases. To test for a correlation _across_ both phases, I used Spearman's rank correlations.  To test for a correlation _within_  the gregarious phase I used Pearson product moment correlations, to match the method of analysis in @MBB.2017.  The result within gregarious phase does not match that in Table S5 of @MBB.2017 (cf. Table S8).


```{r, echo=FALSE, fig.width=4.5, fig.height=3.5, fig.cap="Relationship between _hind femur length_ and _average speed,_ with lines of best fit from OLS regressions. The black line shows the regression across the two phases, the blue and pink lines are from separate regression fits in solitarious and gregarious. Data from @MBB.2017."}
xyplot(AS ~ femur.l, groups = phase, auto.key = list(space="right"), Sg.5th, type = c("p", "r"), xlab = "femur length (cm)", ylab = "average speed (cm/s)",
        panel = function(x, y, ...) {
    panel.xyplot(x, y, ...)
    panel.abline(lm(y~x))
  },
  scales=list(y=list(log=T, equispaced.log = FALSE))
  )
```

```{r, warning=FALSE}
cor.test(~AS+femur.l, Sg.5th, method = "spear")
cor.test(~AS+femur.l, Sg.5th, subset = phase=="greg")
```


## The effect of 'normalising' average speed on predictive power

Dividing by _hind femur length_ (coincidentally) abolishes the phase difference in _average speed_ in the data of @MBB.2017 (Fig. S3; quartiles: Table S9).  Consequently, raw _average speed_ is a significant predictor of _phase_ in a univariate LR model; 'normalisation' (division) by _hind femur length_ abolishes predictive power (Table S10).


```{r, fig.width=3.5, fig.height=3.5, fig.cap="Phase difference in _average speed_ of final instar nymphs before ('raw') and after ('norm') division by _hind femur length._  Data from @MBB.2017."}
# temporary dataframe for plotting AS and AS_f in one figure
temp <- with(Sg.5th, data.frame(
  speed = c(AS, AS_f), 
  kind = c(rep("raw", length(AS)), rep("norm", length(AS_f))),
  phase=rep(as.character(phase), 2))
  )
temp$phase <- factor(temp$phase, levels = c("sol", "greg"))
temp$kind <- factor(temp$kind, levels = c("raw", "norm"))

bwplot(speed ~ phase | kind, temp, pch="|",
       scales = list(y = list(log=T, equispaced.log=F)),
       ylab="average speed", xlab="phase")
```

```{r}
# quartiles for Table S9
AS.sol <- with(subset(Sg.5th, phase=="sol"), quantile(AS))
AS.greg <- with(subset(Sg.5th, phase=="greg"), quantile(AS))
AS_f.sol <- with(subset(Sg.5th, phase=="sol"), quantile(AS_f))
AS_f.greg <- with(subset(Sg.5th, phase=="greg"), quantile(AS_f))

table.9 <- rbind(AS.sol, AS.greg, AS_f.sol, AS_f.greg)
```

```{r table.9, echo=FALSE, results='asis'}
rownames(table.9) <- 
  c("`AS`: solitarious", "`AS`: gregarious", "`AS_f`: solitarious", "`AS_f`: gregarious")

knitr::kable(table.9, digits = 5,
             caption = "Quartiles of raw (`AS`) and 'normalised' (`AS_f`) _average speed_ in solitarious and gregarious final-instar nymphs. Data from @MBB.2017.")
```


```{r}
# logistic regression models fitted using `lrm` in `rms` package.
m1 <- lrm(phase ~ AS, Sg.5th)
LR.P <- 1 - pchisq(m1$stats["Model L.R."], df = 1)
m1.stats <- data.frame(Dxy = round(m1$stats["Dxy"], 4),
                       LR  = round(m1$stats["Model L.R."], 2), LR.P)

m2 <- lrm(phase ~ AS_f, Sg.5th)
LR.P <- 1 - pchisq(m2$stats["Model L.R."], df = 1)
m2.stats <- data.frame(Dxy = round(m2$stats["Dxy"], 4),
                       LR  = round(m2$stats["Model L.R."], 2), LR.P)

table.10 <- rbind(m1.stats, m2.stats)
```

\newpage

```{r table.10, results='asis', echo=FALSE}
rownames(table.10) <- c("`phase ~ AS`", "`phase ~ AS_f`")
colnames(table.10) <- c("$D_{xy}$", "$\\mathrm{LR}\\ \\chi^{2}$", "$P(>\\chi^{2})$")
knitr::kable(table.10,
             caption = "Comparison of univariate logistic regression models with raw (`AS`) or 'normalised' (`AS_f`) _average speed:_ $D_{xy}$, Somers' $D$; $\\mathrm{LR}\\ \\chi^{2}$, likelihood ratio $\\chi^{2}$ statistic.")
```


## Coefficients of variation

The coefficient of variation ($c_{\mathrm{v}}$) is defined as the ratio between the standard deviation $\sigma$ and the mean $\mu$; for a sample of $x$, it can be estimated from the sample standard deviation $s_x$ and the sample mean $\bar{x}$:

$$\widehat{c_{\mathrm{v}}} = \frac{s_x}{\bar{x}}$$

To examine whether dividing ('normalising') _average speed_ by _hind femur length_ reduces the variation, as claimed by @MBB.2017, I calculated $\widehat{c_{\mathrm{v}}}$ for _average speed_ before (`AS`) and after (`AS_f`) division by _hind femur length_ for nymphs of either phase (Table S11).  I compared the two $\widehat{c_{\mathrm{v}}}$ values using the test of @Feltz.1996 as implemented in the `cvequality` package (Table S12); see \newline https://cran.r-project.org/web/packages/cvequality/vignettes/how_to_test_CVs.html

```{r}
# Coefficients of variation: for Table S11
c.v_raw <- with(Sg.5th, sd(AS)/mean(AS))
c.v_nor <- with(Sg.5th, sd(AS_f)/mean(AS_f))

table.11 <- data.frame(Variable=c("AS", "AS_f"), c.v = round(c(c.v_raw, c.v_nor), 4))
```

```{r}
# Feltz & Miller test: for Table S12
ad <- with(Sg.5th, asymptotic_test(
  c(AS, AS_f),
  c(rep("raw", length(AS)), rep("norm", length(AS_f))))
  )
table.12 <- as.data.frame(ad)
```


```{r table.11-12, echo=FALSE}
names(table.11) <- c("Variable", "$\\widehat{c_{\\mathrm{v}}}$")
knitr::kable(table.11,
             caption = "Coefficients of variation for _average speed_ before (`AS`) and after (`AS_f`) division by _hind femur length._")

names(table.12) <- c("Test Stat.", "$P$ value")
knitr::kable(table.12, digits = 3,
             caption = "@Feltz.1996 test for equality of coefficients of variation before (`AS`) and after (`AS_f`) dividing _average speed_ by _hind femur length._")
```


# Logistic regression model fits

## The *'Sg_extended'* / *'Sg_extended_corrected'* model

Attempting to fit the full 13-predictor *Sg_extended* model as given in @MBB.2017 causes `glm.fit` to issue two serious warnings:

```{r}
# predictors on original scale
m <- glm(phase ~ PF+PH+FH+CH+ET_f+TD_f+AS_f+AA_f+LC+CT_f+SR+TR+EM_f,
         family='binomial', data=Sg.5th)
table.13 <- signif(summary(m)$coefficients, 3)
```

The coefficients, standard errors, $z$ values and $P$ values from this failed model fit (Table S13) replicate the results in @MBB.2017 with an accuracy of two digits or better, depending on the parameter in question.  The discrepancies are likely due to hardware differences in floating point arithmetic that surface only when a model is ill-specified.  To facilitate the interpretation of the coefficients and standard errors, I refitted the model to centred and scaled (sample standard deviation $s = 1$) predictors.  The coefficients and standard errors are still astronomical (Table S14).

```{r}
# predictors centred and scaled
m <- glm(phase ~ PF.s+PH.s+FH.s+CH+ET_f.s+TD_f.s+AS_f.s+AA_f.s+
           LC.s+CT_f.s+SR.s+TR.s+EM_f.s, family='binomial', data=Sg.5th)
table.14 <- round(summary(m)$coefficients, 3)
```

```{r table.13-14, echo=FALSE}
knitr::kable(table.13, caption = "Coefficients for _Sg_extended_ model fitted to data from @MBB.2017; predictor values on original scale." )

knitr::kable(table.14, caption = "Coefficients for _Sg_extended_ model fitted to data from @MBB.2017; predictor values centred and scaled to $\\bar{x} = 0, s_x = 1$." )
```


## The _'Sg_non-morphometric'_ model

Fitting the _'Sg_non-morphometric'_ model replicates the results in @MBB.2017 with an accuracy of two digits or better, depending on the parameter in question (Table S15).  Again, I also fitted the model to centred and scaled ($s = 1$) predictors to facilitate the interpretation of the coefficients and standard errors (Table S16).

`AS_f` and `AA_f` have enormous standard errors $(SE)$ even after scaling the predictors to $s = 1$.  These are caused by a near-perfect collinearity between _average speed_ (`AS`) and _average acceleration_ (`AA`) (Fig. S4), which also manifests in their enormous VIFs (Table S17).


```{r, echo=FALSE, fig.width=3.5, fig.height=3.2, fig.cap="Near-perfect collinearity between _average speed_ (`AS`) and _average acceleration_ (`AA`) in the data from Martín-Blázquez and Bakkali (2017). Original values on log-scale axes."}
xyplot(AA~AS, Sg.5th, xlab = "average speed", ylab = "average acceleration", scales=list(x=list(log=T, equispaced.log=F), y=list(log=T, equispaced.log=F)))
```

```{r}
# predictors on original scale
m <- glm(phase ~ CH+ET_f+TD_f+AS_f+AA_f+LC+CT_f+SR+TR+EM_f,
         family='binomial', data=Sg.5th)
table.15 <- signif(summary(m)$coefficients, 3)

# predictors centred and scaled
m <- glm(phase ~ CH+ET_f.s+TD_f.s+AS_f.s+AA_f.s+LC.s+CT_f.s+SR.s+TR.s+EM_f.s,
         family='binomial', data=Sg.5th)
table.16 <- round(summary(m)$coefficients, 3)
table.17 <- vif(m)  # variance inflation factors
```


After removing _average acceleration_ (`AA_f.s`) from the model, the VIFs flag up a further collinearity issue between _last coordinate_ (`LC`) and _choice_ (`CH`).  These two variables are redundant because `CH` is identical with the sign of `LC`.  Once `CH` is also removed, the VIFs are still quite high (Table S18).


```{r}
m <- update(m, .~. - AA_f.s)  # remove `AA_f.s
# vif(m)  # variance inflation factors

m <- update(m, .~. - CH)  # also remove `CH`
table.18 <- vif(m)  # variance inflation factors
```


```{r table.15, echo=FALSE}
knitr::kable(table.15, caption = "Coefficients for _Sg_non-morphometric_ model fitted to data from @MBB.2017; predictor values on original scale." )
```


```{r table.16, echo=FALSE}
knitr::kable(table.16, caption = "Coefficients for _Sg_non-morphometric_ model fitted to data from @MBB.2017; predictors centred and scaled to $\\bar{x} = 0, s_x = 1$." )
```

```{r table.17, echo=FALSE, results='asis'}
pandoc.table(table.17, caption = "Variance inflation factors (VIF) for the predictors in model _Sg_non-morphometric_ fitted to scaled and centred data from @MBB.2017.")
```

```{r table.18, echo=FALSE, results='asis'}
pandoc.table(table.18, caption = "Variance inflation factors (VIF) for the predictors in model _Sg_non-morphometric_ fitted to scaled and centred data from @MBB.2017, after removing `AA_f.s` and `CH` from the model.")
```


I refitted the model with the `lrm` function, package `rms`, to validate the model's indices of fit by bootstrap resampling ($B=1000$; Table S19).  Even with the two most redundant predictors removed, the model fit fails in 16% of the bootstrap samples.  Note that there are still only $15 / 8 < 2$ 'events per variable'.


```{r, cache=TRUE}
m <- lrm(phase ~ ET_f.s+TD_f.s+AS_f.s+LC.s+CT_f.s+SR.s+TR.s+EM_f.s,
         data=Sg.5th, x=T,y=T)
table.19 <- validate(m, B=1000)
```

\vfill

```{r table.19, results='asis', echo=FALSE}
capt = "Table \\refstepcounter{table}\\thetable. Model \\textit{`Sg\\textunderscore non\\textunderscore morphometric'} after removal of $average\\ acceleration$ and $final\\ choice;$ indices of model fit from bootstrap resampling $(B=1000)$. $n$ is the number of successful bootstrap samples."

latex(table.19, caption = capt)
```

\vfill
\newpage

## The *'Sg_low-redundancy'* model

Fitting the five-predictor *Sg_low-redundancy* model to the data in @MBB.2017 replicates exactly the results in their Table S5, worksheet *model_coef_stats* (Table S20).  The low VIFs (Table S21) demonstrate that this model does not suffer from the collinearity issues that afflict *Sg_extended* and *Sg_non-morphometric*, which explains the exact numeric replication (machine architecture related differences surface only when the model is ill-specified).  However, the model fit still fails in about 20% of bootstrap samples (Table S22).

```{r, cache=TRUE}
m <- glm(phase ~ PH+FH+CH+TD_f+SR, family='binomial', data=Sg.5th)
table.20 <- round(summary(m)$coefficients, 3)
table.21 <- vif(m)  # variance inflation factors

m <- lrm(phase ~ PH.s+FH.s+CH+TD_f.s+SR.s, data=Sg.5th, x=T,y=T)
table.22 <- validate(m, B=1000)
```

```{r, echo=FALSE, results='asis'}
knitr::kable(table.20, caption = "Coefficients for _Sg_low-redundancy_ model fitted to data from @MBB.2017; predictor values on original scale.")

pandoc.table(table.21, caption = "Variance inflation factors (VIF) for the predictors in model _Sg_low-redundancy_ fitted to the original values from @MBB.2017.")
```


```{r, results='asis', echo=FALSE}
capt = "Table \\refstepcounter{table}\\thetable.  Model \\textit{`Sg\\textunderscore low\\textunderscore redundancy':} indices of model fit from bootstrap resampling $(B=1000)$. $n$ is the number of successful bootstrap samples."
latex(table.22, caption = capt)
```

\newpage

# Average speeds in gregarious nymphs and adults

Gregarious adults have much longer hind femora than gregarious final-instar nymphs, but their _average speeds_ in the data from @MBB.2017 are lower (Fig. S5, Table S23). Therefore, dividing _average speed_ by _hind femur length_ _**increases**_ the difference in _'average speed'_ between gregarious final instar nymphs and adults (Fig. S6).

```{r}
Sg.greg <- subset(Sg.all, phase=="greg")
Sg.greg$stadium <- factor(Sg.greg$stadium, levels = c("nymph", "adult"))
table.23 <- wilcox.test(AS ~ stadium, Sg.greg)
```

```{r figure.5, echo=FALSE, fig.width=4.5, fig.height=3.5, fig.cap="Relationship between _hind femur length_ and _average speed_ in gregarious nymphs and adults, with lines of best fit from OLS regressions. The black line shows the regression across the two stages, the blue and pink lines are from separate regression fits in adults and nymphs.  Data from @MBB.2017."}
xyplot(AS ~ femur.l, groups = stadium, auto.key = list(space="right"), Sg.greg, type = c("p", "r"), xlab = "femur length (cm)", ylab = "average speed (cm/s)",
        panel = function(x, y, ...) {
    panel.xyplot(x, y, ...)
    panel.abline(lm(y~x))
  },
  scales=list(y=list(log=T, equispaced.log = FALSE))
  )
```

```{r, echo=FALSE}
pander(table.23, caption="Wilcoxon two-sample rank sum test results: _average speed_ in gregarious final-instar nymphs and adults. Data from @MBB.2017.")
```


```{r}
# temporary dataframe for plotting AS and AS_f in one figure
temp <- with(Sg.greg, data.frame(
  speed = c(AS, AS_f), 
  kind = c(rep("raw", length(AS)), rep("norm", length(AS_f))),
  stadium=rep(as.character(stadium), 2))
  )
temp$stadium <- factor(temp$stadium, levels = c("nymph", "adult"))
temp$kind <- factor(temp$kind, levels = c("raw", "norm"))

# the infinite speeds in adults have yet to be removed
temp$speed[temp$speed==Inf] <- NA
```

\newpage

```{r figure.6, fig.width=3.5, fig.height=3.5, fig.cap="Difference in _average speed_ between final instar nymphs and adults before ('raw') and after ('norm') division by _hind femur length._  The 'raw' and 'normalised' values are each expressed as fold-differences relative to the mean in nymphs. Data from @MBB.2017."}

# calculate speeds relative to mean in nymphs, separately in raw and norm
temp$rel.speed <- with(temp,
     ifelse(kind=="raw",
     speed/mean(speed[kind=="raw"], na.rm = TRUE),
     speed/mean(speed[kind=="norm"], na.rm = TRUE))
     )

# Figure S6
bwplot(rel.speed ~ stadium | kind, temp, pch="|",
       scales = list(y = list(log=T, equispaced.log=F)),
       ylab="relative average speed", xlab="stadium", layout=c(2,1))
```

\newpage


# Code for Figure 1

```{r, echo=TRUE, eval=FALSE}
library(cowplot)
library(latex2exp)

set.seed(1122)
N=800
x1 <- runif(N, -.5, .5)
x2 <- runif(N, -.5, .5)

# calculate latent variable y' from x1 and x2
y.prime <- 2.5*x1 + 5*x2 + rlogis(N)

# binary outcomes A and B from y'
y.bool <- y.prime > 0
y <- c("A", "B")[as.numeric(y.bool)+1]

XY <- data.frame(x1, x2, y)

# Panel (A): Density histogram for x1
unif.x1.d <- ggplot(XY) + 
  geom_histogram(aes(x=x1, y=..density.., color=y, fill=y), size=1, binwidth = 0.1, boundary = 0.5, position="identity") + 
  scale_color_manual(values=c("deepskyblue2", "black")) +
  scale_fill_manual(values=c(alpha("deepskyblue2",0.4), alpha("black",0))) +
  scale_x_continuous(breaks=c(-.5, 0, .5)) +
  scale_y_continuous(limits = c(0, 2), expand = c(0,0)) +
  xlab(TeX("$\\mathit{t}_1$")) + 
  labs(fill=TeX("$\\mathit{E}"), color=TeX("$\\mathit{E}")) 

# Panel (B): Density histogram for x2
unif.x2.d <- ggplot(XY) + 
  geom_histogram(aes(x=x2, y=..density.., color=y, fill=y), size=1, binwidth = 0.1, boundary = 0.5, position="identity") + 
  scale_color_manual(values=c("deepskyblue2", "black")) +
  scale_fill_manual(values=c(alpha("deepskyblue2",0.4), alpha("black",0))) +
  scale_x_continuous(breaks=c(-.5, 0, .5)) +
  scale_y_continuous(limits = c(0, 2), expand = c(0,0)) +
  xlab(TeX("$\\mathit{t}_2$")) + 
  labs(fill=TeX("$\\mathit{E}"), color=TeX("$\\mathit{E}")) 

# Fit LR model to the simulated data
( m <- lrm(y ~ x1+x2, XY, x=T, y=T) )

XY$p <- predict(m, type = "fitted")
latent.slope <- m$coefficients["x2"]/m$coefficients["x1"]

# Panel (C): Scatterplot with latent axis
unif.xy.scatter <- ggplot(XY, aes(x1, x2)) + 
  geom_point(aes(colour=p, shape=y), size=1.5, stroke=1, alpha=.7) +
  scale_shape_manual(values = c(4, 21)) +
  scale_colour_gradient2(low="deepskyblue2", 
                         mid = "black", 
                         high="orange", 
                         midpoint = .5) + 
  coord_fixed() +
  guides(shape = guide_legend(order = 1)) +
  geom_abline(slope=5/2.5, intercept=0, colour="black", linetype="dashed") +
  geom_abline(slope=latent.slope, intercept=0, colour="black", size=0.75) +
  scale_x_continuous(breaks=c(-.5,0,.5)) +
  scale_y_continuous(breaks=c(-.5,0,.5)) +
  xlab(TeX("$\\mathit{t}_1$")) + ylab(TeX("$\\mathit{t}_2$")) +
  labs(shape=TeX("$\\mathit{E}"), color=TeX("$\\mathit{P}(\\mathit{E}=B|\\mathit{T})"))

# Panel (D): Distribution pf P(E|T) in A and B
unif.p.box <- ggplot(XY, aes(x=y, y=p)) + 
  geom_violin() + 
  geom_boxplot(alpha=0.5) +
  ylab(TeX("$\\mathit{P}(\\mathit{E}=B|\\mathit{T})")) +
  xlab(TeX("$\\mathit{E}"))


fig.1 <- ggdraw() +
  draw_plot(unif.xy.scatter, 0, -0.05, 0.625, 0.625) +
  draw_plot(unif.p.box, 0.63, 0, 0.35, 0.5) +
  draw_plot(unif.x1.d, 0, 0.55, 0.5, 0.45) +
  draw_plot(unif.x2.d, 0.5, 0.55, 0.5, 0.45) +
  draw_plot_label(c("A", "B", "C", "D"), c(0, 0.5, 0, 0.63), c(1, 1, 0.5, 0.5))
  
save_plot('Fig1.pdf', fig.1, base_width = 7.086614, base_height = 6)
save_plot('Fig1.png', fig.1, base_width = 7.086614, base_height = 6)
```


---
references:
- id: MBB.2017
  title: Standardization of multivariate regression models for estimation of the gregariousness level of the main pest locust
  author:
  - family: Martín-Blázquez
    given: R
  - family: Bakkali
    given: M
  container-title: Entomologia Experimentalis et Applicata
  volume: 163
  URL: 'http://doi.org/10.1111/eea.12564'
  DOI: 10.1111/eea.12564
  issue: 1
  page: 9-25
  type: article-journal
  issued:
    year: 2017
- id: Feltz.1996
  title: An asymptotic test for the equality of coefficients of variation from k populations
  author:
  - family: Feltz
    given: C J
  - family: Miller
    given: G E
  container-title: Statistics in Medicine
  volume: 15
  issue: 6
  page: 647-658
  type: article-journal
  issued:
    year: 1996
  DOI: 10.1002/(SICI)1097-0258(19960330)15:6<647::AID-SIM184>3.0.CO;2-P
---


# References
