# Supplementary material for: Regressions Fit for Purpose: Models of Locust Phase State Must Not Conflate Morphology With Behavior
Source: Front Behav Neurosci. 2018 Jul 24;12:137. doi: 10.3389/fnbeh.2018.00137 (PMC6066544; doi:10.3389/fnbeh.2018.00137)
Supplement: Supplementary file 2 [file Data_Sheet_1.ZIP]

Archive with 2 entries (2 files):
- MartinBlazquez_Bakkali_femur_corrs.csv
- MartinBlazquez_Bakkali_raw_data.csv
